# Supplementary material for: Effects of Three-Month Administration of High-Saturated Fat Diet and High-Polyunsaturated Fat Diets with Different Linoleic Acid (LA, C18:2n–6) to α-Linolenic Acid (ALA, C18:3n–3) Ratio on the Mouse Liver Proteome
Source: Nutrients. 2021 May 15;13(5):1678. doi: 10.3390/nu13051678 (PMC8156955; doi:10.3390/nu13051678)
Supplement: Supplementary file 1 [file nutrients-13-01678-s001.zip]

Archive with 8 entries (8 files):
- Figure S1a.tif
- Figure S1b.png
- Figure S1c.png
- Figure S2.png
- Figure S3a.tif
- Figure S3b.tif
- Table S1.pdf
- Table S2.pdf
